# Supplementary material for: Transforming molecular neuropathology for adult brain tumor patients in the UK: Insights on implementation, adoption, and patient access (2021-2024)
Source: Neurooncol Pract. 2025 Sep 25;13(3):465–77. doi: 10.1093/nop/npaf099 (PMC13161907; doi:10.1093/nop/npaf099)
Supplement: npaf099_Supplementary_Data [file npaf099_supplementary_data.zip]

Archive with 1 entries (1 files):
- REVISED Supplementary File.docx
